# Supplementary material for: Genome-wide identification, expression profiling, and protein interaction analysis of the CCoAOMT gene family in the tea plant (Camellia sinensis)
Source: BMC Genomics. 2024 Mar 4;25:238. doi: 10.1186/s12864-024-09972-y (PMC10913456; doi:10.1186/s12864-024-09972-y)
Supplement: Supplementary file 1 — Supplementary Material 1 [file 12864_2024_9972_MOESM1_ESM.xlsx]

## Sheet: Table S1 
Table S1: Physicochemical information and bioinformatics analysis of CsCCoAOMT protein
Gene Name		Gene ID	Chr	Length	GRAVY	II	AA	MW(kD)	Transmembrane structure	Signal peptide	Subcellular Localization	pI	CDS sequence	Protein sequence
HD-CCoAOMT	CsCCoAOMT1	HD.01G0032320	1	756	-0.27	36.29	251	28.31	N	N	cytoplasm	6.24	ATGGCGACCAATGCGGAAATCAATGGGCAAAATAAGGAGAACCAAGCCGGAAGGCACCAAGAAGTTGGCCACAAGAGTCTCTTGCAATCTGATGCCCTTTACCAGTACATACTTGAAACAAGCGTTTATCCAAGAGAGCCTGAACCCATGAAACAACTCCGACAGTTGACTGCAAACCACCCTTGGAACATCATGACAACCTCTGCTGATGAAGGCCAGTTCTTGAACATGCTTCTCAAGCTCATCAACGCCAAGAACACAATGGAAATAGGTGTTTACACCGGTTACTCTCTCCTCGCCACCGCCCTTGCTCTCCCCCATGACGGAAAGATATTGGCTATGGACATCAATCGCGAAAACTACGAATTGGGTCTCCCTATAATTCAAAAAGCCGGTGTA…	MATNAEINGQNKENQAGRHQEVGHKSLLQSDALYQYILETSVYPREPEPMKQLRQLTANHPWNIMTTSADEGQFLNMLLKLINAKNTMEIGVYTGYSLLATALALPHDGKILAMDINRENYELGLPIIQKAGVAHKIDFREGPALPVLDQMIEDTEYHGSFDFIFVDADKDNYLNYHKRLIDLVKVGGLIGYDNTLWNGAVVAPPDAPLRKYVRYYKDFVLELNKALAVDPRIEICQLPVGDGITLCRRIS*
	CsCCoAOMT2	HD.03G0010040	2	804	-0.156	30.97	267	30.19	N	N	cytoplasm	6.25	ATGATAATCTCTACCATCCAAATTATAAACCGAAAGAAATATAACTCGTTTTCCTTTTATGATGTGAACTCAAAAGTGAAGCTGGGTAAAGCCATGGCGGATACTATTGTTTTAAAGACCATCCTGCAAAGCGAGGCTCTTCAAAAGTACATCTTGGATACCAATGCATACCCAAGAGAACATGAGCAGCTCAAGTGGCTAAGAGATGCAACATTCAAGAAATATGGCAACAGAGCGGAGCTAAGTGTGCCCCCTGATGAAGGATTGTTCTTGTCTATGCTTTTGAAATTAATGAATGCGAAGAAGACATTGGAGATTGGTGTTTTCACTGGCTATTCTCTTCTTACCACTGCCCTTGCTTTACCTCATGATGGCCAGATAGTAGCAATAGATCCAAAT…	MIISTIQIINRKKYNSFSFYDVNSKVKLGKAMADTIVLKTILQSEALQKYILDTNAYPREHEQLKWLRDATFKKYGNRAELSVPPDEGLFLSMLLKLMNAKKTLEIGVFTGYSLLTTALALPHDGQIVAIDPNREAFEVGLPFIQKAGVEHKINFIESDAISVLNEMLSDEGKLKMEFDFVFVDADKPNNINYHEQAIKLVKVGGVIAYDNTLYRGSVVNNEEEVPERFRANQKPIIELNKHLASDPRIEIAQISIGDGVTLCRRIL*
	CsCCoAOMT3	HD.03012642	3	741	-0.455	33.42	246	26.4	N	N	nucleus	6.11	ATGGATTGGTCTCCAGTCTTCGCCAAAAATGCATATCTTGATACCCTTAAACTGTGCAGTAAACATGAAGAACAATGCGATTCATGTTCGACATCAGAGCCAGAGAGCAAGGAATTCATATCAGCCTTAGCCGCAGGCATGAATGCAAAGTTCATTGTTGAGGTCACACCAACAGCATCCCCATCAACAATAGCCTTAGCAGCGGCAGCACGACAAACAGGTGGCAAACTTGTCTGTATACTTCCTGAGCCAAGGCTAGGTGAGTCCCAAAAAGTCATCGACGACTCAGGCCTAAATGACATGGTAGAGTTCAAGACTGGTGACCCTGCCGAGCTCTTGTCAAGCTATGAGAACATAGATTTCTCCCTAGTCGACTGCAAGACCGACAACTACACGAAT…	MDWSPVFAKNAYLDTLKLCSKHEEQCDSCSTSEPESKEFISALAAGMNAKFIVEVTPTASPSTIALAAAARQTGGKLVCILPEPRLGESQKVIDDSGLNDMVEFKTGDPAELLSSYENIDFSLVDCKTDNYTNLLEMLDVNPTRSMVVADNLVEGRTGLGGHVKGMENKGKVRSTKHPIGKGMEVTMIGKLGDEFGKKSHSKGCHSRGRGGGGGGGSGKRSGKSEWVIKVDENSGEEHFFRMPKSL*
	CsCCoAOMT4	HD.05G0001190	3	864	-0.076	42.93	287	32.13	N	N	chloroplast	8.96	ATGGCGGCTTCGCTGCTTCCTCGTTCAACATACCCTAGATTGATCTTCGCCCCTCTATTCTCTCTCCAACGTGATCTTCTCCTTCCAAGCTTTGATCGCCTCGTCCATGTCTCCTCCCCAATCGCCGCCTTCAATCGTCGATTTAGGGCTCAGAACTCGAACAACAGCGCCGACGCAACCGTCGTCGCCGGCGACGAGAATTACGGCAACAAACGAGTCATTAGCGTCACACCAAGGCTCTATGATTATCTATTGAGCAATGTCAGAGAGCCTGAGATTCTGAAGGAACTTAGAGAGGAGACCGCGACCAGGCGAGGTAGTCAGATGCAGGTATCTCCTGATCAAGCACAACTACTTGCAATGCTTGTCCAGATTCTTGGGGCAGAGAAGTGCATCGAA…	MAASLLPRSTYPRLIFAPLFSLQRDLLLPSFDRLVHVSSPIAAFNRRFRAQNSNNSADATVVAGDENYGNKRVISVTPRLYDYLLSNVREPEILKELREETATRRGSQMQVSPDQAQLLAMLVQILGAEKCIEVGVYTGYSSLAIALVLPESGRLVACERDMKSLEVAKRYYDRAGVSHKVDVKHGMAADALKSMIQKGESCSYDFAFVDAEKRMYHEYFELLLQLVRVGGLIVIDNVLWHGKVANPLVNDAKTVSIRNFNRSVMEDKRVSISMVPIGDGMTICRKL*
	CsCCoAOMT5	HD.06G0019340	4	738	-0.214	35.54	245	27.56	N	N	cytoskeleton	5.28	ATGGCAACAAACGGAGAAGGAGAACAGAATCTCAGGCACCAAGAGGTCGGCCACAAGAGTCTTTTACAGAGCGATGCTCTCTACCAGTATATACTTGAGACCAGTGTTTACCCAAGAGAGCCAGAGGCGATGAAGGAGCTCAGAGAGGTCACTGCAAAACATCCATGGAACATCATGACTACCTCTGCCGACGAAGGTCAGTTCTTGAACATGCTTTTGAAGCTTATCAACGCCAAGAACACGATGGAAATCGGTGTTTACACTGGTTACTCTCTTCTAGCCACCGCCCTTGCTCTCCCCGATGATGGAAAGATTTTGGCAATGGACATTAACAGAGATAACTTCGAAATCGGTCTGCCGATAATTGAAAAGGCCGGCGTCGCTCACAAAATCGACTTC…	MATNGEGEQNLRHQEVGHKSLLQSDALYQYILETSVYPREPEAMKELREVTAKHPWNIMTTSADEGQFLNMLLKLINAKNTMEIGVYTGYSLLATALALPDDGKILAMDINRDNFEIGLPIIEKAGVAHKIDFREGPALPALDKMIEDGKHHGSFDFIFVDADKDNYINYHKRLIDLVKVGGLIGYDNTLWNGSVVAPPDAPMRKYVRYYRDFVLELNKALAADPRIEICMLPVGDGITLCRRVC*
	CsCCoAOMT6	HD.03G0000700	6	702	-0.208	38.05	233	26.29	N	N	cytoplasm	6.01	ATGGGAGACTTGAAGATGAAGAACATCCTCCGAAGTGAAGCCCTCACAAAGTACATTTTGGAAACTAGTGCATATCCCAGAGAGCATCAACTACTCAAGGAACTCAGAGAGGCCACTGTCAATAAGTACAAGGAAAGGAGTCTAATGAGTGTGACCGTTGATGAAGGACAACTAATCTCAATGCTTCTAAAGATCATGAACGCCAAAAAGACAGTGGAGATTGGGGTTTTCACTGGGTATTCTCTCCTTACTACCGTTCTTGCTCTCCCACATGATGGCAAGGTAATAGCAATAGACCCAAGGAGAGAAGCCTACGAGGTAGGGCTACCATTTATTAAGAAGGTTGGTGTGGAGCATAAGATCAACTACATTCAATCCGATGGCATGACTGTTCTAAAC…	MGDLKMKNILRSEALTKYILETSAYPREHQLLKELREATVNKYKERSLMSVTVDEGQLISMLLKIMNAKKTVEIGVFTGYSLLTTVLALPHDGKVIAIDPRREAYEVGLPFIKKVGVEHKINYIQSDGMTVLNNLLTNEKQEGSFDFAFVDADKENYMNYHELLLKLVKIGGIIAYDNTLWNGSVVPSKYEEEAEDSARDALRKLNSFLASDSRVDLSHVSIADGLTLCRRLS*
	CsCCoAOMT7	HD.06002937	6	711	-0.1207	34.01	236	26.57	N	N	cytoplasm	5.7	ATGGCGGATAATATTGTTTTAAAGACCATACTGAAAAGTGAGGCTCTTCAAAAGTACATCTTGGATACCAGTGCATACCCAAGAGAACATGAGCAGCTCAAGAGGCTAAGAGATGCAACATTCAAGAAATACGGCGACAGAGCGGAGATGAGTGTGCCCCCTGATGAGGGAATGTTCTTGTCTATGCTTTTGAAATTAATGAATGCCAAGAAGACATTGGAGATTGGTGTTTTCACTGGCTATTCTCTTCTTACCACTGCCCTTGCTTTACCTCATGATGGCCAGATAGTAGCAATAGATCCAAATCGAGAAGCATTTGAAGTTGGACTGCCATGCATTCAGAAGGCTGGTGTGGAGCACAAGATCAATTTCATAGAATCAGATGCCACTTCTATTCTT…	MADNIVLKTILKSEALQKYILDTSAYPREHEQLKRLRDATFKKYGDRAEMSVPPDEGMFLSMLLKLMNAKKTLEIGVFTGYSLLTTALALPHDGQIVAIDPNREAFEVGLPCIQKAGVEHKINFIESDATSILNEMLSDEGKLKMEFDFVFVDADKPNSINYHEQAIKLMKVGGVIAYDNTLWRGSVVSKEEEVPERFRANQKPIIELNKRLASDPRVEIAQISIGDGVTLCRRIL*
	CsCCoAOMT8	HD.03G0010060	6	729	-0.074	28.61	242	26.98	N	N	chloroplast	5.5	ATGGCATCTGTGGCAGTCGGAGCTAGGTCTTCAGTGACGACGGCGGCAACGGGGCCTGGAGTCACGATGAAGTACATCTTTGATACCAATGTATACCCAAGAGAACATGAGCAGCTCAAGAGGATAAGAGATGCAACATTCAAGAAATATGGCTACAGAGCGGAGCTAAGTGTGCCCCCTGATGAAGGATTGTTCTTGTCTATGCTTTTGAAATTAATGAATGCCAAGAAGACGTTGGAGATTGGTGTTTTCACTGGCTATTCTCTTCTTACCACTGCCCTTGCTTTACCTCATGATGGCCAGATAGTAGCAATAGATCCAAATCGAGAAGCATTTGAAGTTGGACTGCCATTCATTCAGAAGGCTGGTGTGGAGCACAAGATCAATTTCATTGAATCA…	MASVAVGARSSVTTAATGPGVTMKYIFDTNVYPREHEQLKRIRDATFKKYGYRAELSVPPDEGLFLSMLLKLMNAKKTLEIGVFTGYSLLTTALALPHDGQIVAIDPNREAFEVGLPFIQKAGVEHKINFIESDAISVLNEMLSDEGKLKMEFDFVFVDADKPNYINYHEQAIKLVKVGGVIAYDNTLWYGSVVSNEEEVPERLRASQKPIIELNKYLASDPRIEITQISIGDGVTLCRRIL*
	CsCCoAOMT9	HD.12G0019390	14	708	-0.135	38.97	235	26.2	N	N	cytoplasm	5.41	ATGGCAAACAGAGTACCTGAGCCTAACCCTGTGGTCTTGCAAAGTGACCAATTGTATCAGTATATACTGGAGACTAGTGTCTACCCACGAGAGTCAGAGCATCTCAAGCAGATCAGGGATGCCACTGCAACCCATCCAGCGGCCTTCTTTGGTACAGCACCAGATGCAGGGCAATTAATGGCCATGCTCTTAAAGCTTGTGAATGCTAAAAAGACAATTGAAGTTGGAGTTTTTACTGGCTACTCTCTTCTTCTCACTGCTCTAACCATTCCTGATGATGGCCAGATTGTGGCTATTGATATAAACCGCGAGGCATATGAGATTGGGTTGCCAATTATCCAAAAAGCTGGTGTTGAACACAAAATTGACTTCATCCAGTCTCCAGCTCTACCGGTTCTT…	MANRVPEPNPVVLQSDQLYQYILETSVYPRESEHLKQIRDATATHPAAFFGTAPDAGQLMAMLLKLVNAKKTIEVGVFTGYSLLLTALTIPDDGQIVAIDINREAYEIGLPIIQKAGVEHKIDFIQSPALPVLDKLLEDKENEGAFDFAFVDADKGNYLNYHERLMKLVKDGGLLVYDNTLWGGTVAKPEESVPVYKRQWRKATIEFSKSITADHRVEISHVPSGDGVIICRRIC*
	CsCCoAOMT10	HD.12G0019400	14	717	-0.115	34.35	238	26.47	N	N	cytoplasm	5.31	ATGGAACAGACAACAAAGAAAGTTACGAGTCCTACCAAGGGATTATTGCAAAGTGATGAGTTGTATCAGTATATCCTAGAGACCAGCGTCTACCCTCGTGAACCAGAACTTCTCAAGGAGCTAAGGGAGGTGACTGCAAGCCACCCAAGGTCCATGATGGGTACAGCTCCTGATGCAGGTCAATTAATGGCCATGCTGTTGAAGCTAGTAAATGCCAAAAACACTATTGAAATTGGAGTTTTCACCGGATACTCCCTTCTCCTCACTGCTCTTTCCATTCCTGATGATGGCAAGATCATAGCAATAGATTTGAATCAGGAGACATATGAGATAGGGTTGCCAGTTATTAGAAAAGCTGGGGTTGAACACAAAATCAACTTCATTGTGTCCGAGGCTCTA…	MEQTTKKVTSPTKGLLQSDELYQYILETSVYPREPELLKELREVTASHPRSMMGTAPDAGQLMAMLLKLVNAKNTIEIGVFTGYSLLLTALSIPDDGKIIAIDLNQETYEIGLPVIRKAGVEHKINFIVSEALPVLDKLLENNENEGSFDFAFVDADKVNYLNYHERLMKLVKIGGIVVYDNTLWGGTVAMPEESVPEGMKHGRHFTIELNKSLASDPRILMSHAPLGDGITICKRIQ*

## Sheet: Table S2
Table S2 Information of other CCoAOMT from different species
Gene ID	Species	GenBank ID	Group
AtCCoAOMT1	Arabidopsis thaliana	At4g34050	Ⅰa
AtCCoAOMT2	Arabidopsis thaliana	At1g24735	Ⅰb
AtCCoAOMT3	Arabidopsis thaliana	At3g61990	Ⅱ
AtCCoAOMT4	Arabidopsis thaliana	At3g62000	Ⅱ
AtCCoAOMT5	Arabidopsis thaliana	At1g67990	Ⅰb
AtCCoAOMT6	Arabidopsis thaliana	At1g67980	Ⅰb
AtCCoAOMT7	Arabidopsis thaliana	At4g26220	Ⅰb
AtCCoAOMT11	Arabidopsis thaliana	At1g01180	outer groups
OsCCoAOMT3	Oryza sativa	AK071482	Ⅰc
OsCCoAOMT4	Oryza sativa	NM001068679	Ⅰc
OsCCoAOMT5	Oryza sativa	NM001068678	Ⅰc
OsCCoAOMT7	Oryza sativa	AB023482	Ⅰc
NtCCoAOMT1	Nicotiana tabacum	NP001312329	Ⅰa
NtCCoAOMT5	Nicotiana tabacum	NP001311999	Ⅰa
NtCCoAOMT6	Nicotiana tabacum	NP001312794	Ⅰa
MtCCoAOMT1	Medicago truncatula	XP003607927	Ⅰa
MtCCoAOMT2	Medicago truncatula	XP013457416	Ⅰa
MtCCoAOMT3	Medicago truncatula	XP013457451	Ⅰa
MtCCoAOMT4	Medicago truncatula	XP013457442	Ⅰa
MtCCoAOMT5	Medicago truncatula	XP013457415	Ⅰa
MtCCoAOMT6	Medicago truncatula	XP013464364	Ⅱ
CpCCoAOMT	Cyclamen purpurascens	BAK74806	Ⅰa
RsCCoAOMT	Rosa chinensis	XP024185415	Ⅰb
JcCCoAOMT	Jatropha curcas	XP012076799	Ⅰb
CmCCoAOMT	Castanea mollissima	KAF3970013	Ⅰb
CoCCoAOMT	Corchorus olitorius	OMO91632	Ⅰb

## Sheet: Table S3 
Table S3: Primers
Gene ID	Gene Name	Sense Primer	Anti-Sense Primer	Note
HD.01G0032320	CsCCoAOMT1	GACCAATGCGGAAATCAATG	AGCCAATATCTTTCCGTCATG	qRT-PCR
HD.03G0010040	CsCCoAOMT2	GTCACTGCAAAACATCCATG	GCCAAAATCTTCCCATCATC
HD.03012642	CsCCoAOMT3	GCAAGACCGACAACTACACGAA	GTTTCCCAATCATAGTCACCTCCA
HD.05G0001190	CsCCoAOMT4	TTCGCCCCTCTATTCTCTCTCC	GCTAATGACTCGTTTGTTGCCG
HD.06G0019340	CsCCoAOMT5	CAAAGCGAGGCTCTTCA	ACCAATCTCCAATGTCTT
HD.03G0000700	CsCCoAOMT6	GGAGAACTTGAAGATGAAGAACA	TGAGTTCCTTGAGTAGTTGATG
HD.03G0009980	CsCCoAOMT7	CTATTCTCTTCTTACCACTGCCCTTG	TTGTGTCTCCACACCAGCCTTCT
HD.03G0010060	CsCCoAOMT8	TACCACTGCCCTTGCTTTACCT	TACCACTGCCCTTGCTTTACCT
HD.12G0019390	CsCCoAOMT9	GAGGATAAAGACAATGAAGGG	TTCACCAGTTTCATCAACC
HD.12G0019400	CsCCoAOMT10	CAGACAACAAAGAAAGTTACGA	TTCTGGTTCACGAGGGTA
	CsCCoAOMT1	ATGGCGACCAATGCGGAAATCA	TCAGCTGATGCGGCGGCACAGAGTGAT	Gene colne
	CsCCoAOMT2	ATGGCGGATAATATTGTTTTAAAGAC	CTAGAGTATGCGCCTGC
	CsCCoAOMT3	ATGGATTGGTCTCCAGTCTTCGCCA	CTAAAGAGACTTAGGCATTCTAAAAAAAT
	CsCCoAOMT4	ATGGCGGCTTCGCTGCTTCCTCGTTCAA	TCATAATTTTCGACAAATTGTCATGCCA
	CsCCoAOMT5	ATGGCAACAAACGGAGAAGGAGAAC	TCAGCAGACACGCCGGCACAGGGTA
	CsCCoAOMT6	ATGGGAGACTTGAAGATGAAGA	CTAAGAGAGCCGCCTACAGAGGGTG
	CsCCoAOMT7	ATGGCGGATAATATTGTTTTAAAGACCA	CTAGAGTATGCGTCTGCACAGTGTGACA
	CsCCoAOMT8	ATGGCATCTGTGGCAGTCGGAGCTAGGT	CTAGAGTATGCGCCTGCACAATGTGACA
	CsCCoAOMT9	ATGGCAAACAGAGTACCTG	TCAGCAGATGCGCCTGCAGATAATGA
	CsCCoAOMT10	ATGGAACAGACAACAAAGAAAGT	TCATTGGATGCGCTTACAG
	CsCCoAOMT1	GTGGGCATCGATACGGGATCATGGCGACCAATGCGGAAATCA	ACGATTCATCTGCAGCTCGATCAGCTGATGCGGCGGCACAGAGTGAT	pGADT7-vector
	CsCCoAOMT2	GTGGGCATCGATACGGGATCATGGCGGATAATATTGTTTTAAAGAC	ACGATTCATCTGCAGCTCGACTAGAGTATGCGCCTGC
	CsCCoAOMT3	GTGGGCATCGATACGGGATCATGGATTGGTCTCCAGTCTTCGCCA	ACGATTCATCTGCAGCTCGACTAAAGAGACTTAGGCATTCT
	CsCCoAOMT4	GTGGGCATCGATACGGGATCATGGCGGCTTCGCTGCTTCCTCGTTCAA	ACGATTCATCTGCAGCTCGATCATAATTTTCGACAAATTGTCATGCCA
	CsCCoAOMT5	GTGGGCATCGATACGGGATCATGGCAACAAACGGAGAAGGAGAAC	ACGATTCATCTGCAGCTCGATCAGCAGACACGCCGGCACAGGGTA
	CsCCoAOMT6	GTGGGCATCGATACGGGATCATGGGAGACTTGAAGATGAAGA	ACGATTCATCTGCAGCTCGACTAAGAGAGCCGCCTACAGAGGGTG
	CsCCoAOMT7	GTGGGCATCGATACGGGATCATGGCGGATAATATTGTTTTAAAGACCA	ACGATTCATCTGCAGCTCGACTAGAGTATGCGTCTGCACAGTGTGACA
	CsCCoAOMT8	GTGGGCATCGATACGGGATCATGGCATCTGTGGCAGTCGGAGCTAGGT	ACGATTCATCTGCAGCTCGACTAGAGTATGCGCCTGCACAATGTGACA
	CsCCoAOMT9	GTGGGCATCGATACGGGATCATGGCAAACAGAGTACCTG	ACGATTCATCTGCAGCTCGATCAGCAGATGCGCCTGCAGATAATGA
	CsCCoAOMT10	GTGGGCATCGATACGGGATCATGGAACAGACAACAAAGAAAGT	ACGATTCATCTGCAGCTCGATCATTGGATGCGCTTACAG
	CsCCoAOMT1	CATGGAGGCCGAATTCATGGCGACCAATGCGGAAATCA	GCAGGTCGACGGATCCTCAGCTGATGCGGCGGCACAGAGTGAT	pGBKT7-vector
	CsCCoAOMT2	CATGGAGGCCGAATTCATGGCGGATAATATTGTTTTAAAGAC	GCAGGTCGACGGATCCCTAGAGTATGCGCCTGC
	CsCCoAOMT3	CATGGAGGCCGAATTCATGGATTGGTCTCCAGTCTTCGCCA	GCAGGTCGACGGATCCCTAAAGAGACTTAGGCATTCT
	CsCCoAOMT4	CATGGAGGCCGAATTCATGGCGGCTTCGCTGCTTCCTCGTTCAA	GCAGGTCGACGGATCCTCATAATTTTCGACAAATTGTCATGCCA
	CsCCoAOMT5	CATGGAGGCCGAATTCATGGCAACAAACGGAGAAGGAGAAC	GCAGGTCGACGGATCCTCAGCAGACACGCCGGCACAGGGTA
	CsCCoAOMT6	CATGGAGGCCGAATTCATGGGAGACTTGAAGATGAAGA	GCAGGTCGACGGATCCCTAAGAGAGCCGCCTACAGAGGGTG
	CsCCoAOMT7	CATGGAGGCCGAATTCATGGCGGATAATATTGTTTTAAAGACCA	GCAGGTCGACGGATCCCTAGAGTATGCGTCTGCACAGTGTGACA
	CsCCoAOMT8	CATGGAGGCCGAATTCATGGCATCTGTGGCAGTCGGAGCTAGGT	GCAGGTCGACGGATCCCTAGAGTATGCGCCTGCACAATGTGACA
	CsCCoAOMT9	CATGGAGGCCGAATTCATGGCAAACAGAGTACCTG	GCAGGTCGACGGATCCTCAGCAGATGCGCCTGCAGATAATGA
	CsCCoAOMT10	CATGGAGGCCGAATTCATGGAACAGACAACAAAGAAAGT	GCAGGTCGACGGATCCTCATTGGATGCGCTTACAG
